# Supplementary material for: The impact of treatment facility type on the survival of brain metastases patients regardless of the primary cancer type
Source: BMC Cancer. 2021 Apr 9;21:387. doi: 10.1186/s12885-021-08129-4 (PMC8033704; doi:10.1186/s12885-021-08129-4)
Supplement: Supplementary file 1 — Additional file 1: Supplemental Figure 1. Overall survival with receiving treatment at academic centers (red) or non-academic center (blue) for (A) patients who did not receive surgery or chemotherapy or RT, (B) patients who only received radiation therapy to the brain, (C) patients who only received radiation therapy to sites other than the brain, (D) patients who only received chemotherapy, and (E) patients who only received surgery of the primary cancer site. [file 12885_2021_8129_MOESM1_ESM.zip]

Archive with 10 entries (10 files):
- Supplemental Figure 1a.jpg
- Supplemental Figure 1aR3.jpg
- Supplemental Figure 1b.jpg
- Supplemental Figure 1bR3.jpg
- Supplemental Figure 1c.jpg
- Supplemental Figure 1cR3.jpg
- Supplemental Figure 1d.jpg
- Supplemental Figure 1dR3.jpg
- Supplemental Figure 1e.jpg
- Supplemental Figure 1eR3.jpg
