# Supplementary material for: The impact of treatment facility type on the survival of brain metastases patients regardless of the primary cancer type
Source: BMC Cancer. 2021 Apr 9;21:387. doi: 10.1186/s12885-021-08129-4 (PMC8033704; doi:10.1186/s12885-021-08129-4)
Supplement: Supplementary file 2 — Additional file 2: Supplemental Figure 2. Overall survival with receiving treatment at academic centers (red) or non-academic center (blue) for (A) patients who received chemotherapy plus radiation therapy to the brain, (B) patients who received chemotherapy plus radiation therapy to sites other than the brain, (C) patients who received surgery of the primary cancer type plus radiation therapy to the brain, and (D) patients who received chemotherapy plus surgery of the primary cancer type plus radiation therapy to the brain. [file 12885_2021_8129_MOESM2_ESM.zip]

Archive with 8 entries (8 files):
- Supplemental Figure 2a.jpg
- Supplemental Figure 2aR3.jpg
- Supplemental Figure 2b.jpg
- Supplemental Figure 2bR3.jpg
- Supplemental Figure 2c.jpg
- Supplemental Figure 2cR3.jpg
- Supplemental Figure 2d.jpg
- Supplemental Figure 2dR3.jpg
